# Supplementary material for: Nicotine suppresses Parkinson’s disease like phenotypes induced by Synphilin-1 overexpression in Drosophila melanogaster by increasing tyrosine hydroxylase and dopamine levels
Source: Sci Rep. 2021 May 5;11:9579. doi: 10.1038/s41598-021-88910-4 (PMC8099903; doi:10.1038/s41598-021-88910-4)
Supplement: Supplementary file 1 — Supplementary Information. [file 41598_2021_88910_MOESM1_ESM.xlsx]

## Sheet: Control
photograph	day	neurons		average	standard deviation
Control Day 1-1	1	77		80	2.82843
Control Day 1-2	1	78
Control Day 1-3	1	83
Control Day 1-4	1	79
Control Day 1-5	1	83
Control Day 10-1	10	80		72.2	7.0852
Control Day 10-2	10	73
Control Day 10-3	10	78
Control Day 10-4	10	64
Control Day 10-5	10	66
Control Day 20-1	20	83		70	8.24621
Control Day 20-2	20	63
Control Day 20-3	20	69
Control Day 20-4	20	63
Control Day 20-5	20	72
Control Day 30-1	30	76		68.6	5.31977
Control Day 30-2	30	71
Control Day 30-3	30	64
Control Day 30-4	30	69
Control Day 30-5	30	63
Control Day 40-1	40	62		59	5.09902
Control Day 40-2	40	61
Control Day 40-3	40	62
Control Day 40-4	40	60
Control Day 40-5	40	50
Control Day 50-1	50	49		55.6	8.59069
Control Day 50-2	50	70
Control Day 50-3	50	57
Control Day 50-4	50	51
Control Day 50-5	50	51
Control Day 60-1	60	47		48.75	6.34429
Control Day 60-2	60	56
Control Day 60-3	60	41
Control Day 60-4	60	51

## Sheet: Control Nicotina
photograph	day	neurons		average	standard deviation
Control Nicotine Day 10-1	10	66		68.8	2.38747
Control Nicotine Day 10-2	10	69
Control Nicotine Day 10-3	10	72
Control Nicotine Day 10-4	10	70
Control Nicotine Day 10-5	10	67
Control Nicotine Day 20-1	20	65		65.6	3.71484
Control Nicotine Day 20-2	20	69
Control Nicotine Day 20-3	20	65
Control Nicotine Day 20-4	20	69
Control Nicotine Day 20-5	20	60
Control Nicotine Day 30-1	30	56		62.6	7.89303
Control Nicotine Day 30-2	30	71
Control Nicotine Day 30-3	30	69
Control Nicotine Day 30-4	30	53
Control Nicotine Day 30-5	30	64
Control Nicotine Day 40-1	40	40		55.4	10.2616
Control Nicotine Day 40-2	40	62
Control Nicotine Day 40-3	40	55
Control Nicotine Day 40-4	40	67
Control Nicotine Day 40-5	40	53
Control Nicotine Day 50-1	50	57		49.4	5.50454
Control Nicotine Day 50-2	50	47
Control Nicotine Day 50-3	50	50
Control Nicotine Day 50-4	50	51
Control Nicotine Day 50-5	50	42
Control Nicotine Day 60-1	60	47		46.8	3.34664
Control Nicotine Day 60-2	60	43
Control Nicotine Day 60-3	60	44
Control Nicotine Day 60-4	60	51
Control Nicotine Day 60-5	60	49

## Sheet: Synf
photograph	day	neurons		average	standard deviation
Control Sph-1 Day 1-1	1	82		72	7.96869
Control Sph-1 Day 1-1	1	62
Control Sph-1 Day 1-3	1	69
Control Sph-1 Day 1-4	1	69
Control Sph-1 Day 1-5	1	78
Control Sph-1 Day 10-1	10	58		61.5	4.94975
Control Sph-1 Day 10-2	10	65
Control Sph-1 Day 10-3	10
Control Sph-1 Day 10-4	10
Control Sph-1 Day 10-5	10
Control Sph-1 Day 20-1	20	55		52.2	2.28035
Control Sph-1 Day 20-2	20	50
Control Sph-1 Day 20-3	20	54
Control Sph-1 Day 20-4	20	50
Control Sph-1 Day 20-5	20	52
Control Sph-1 Day 30-1	30	44		45.6	4.39318
Control Sph-1 Day 30-2	30	42
Control Sph-1 Day 30-3	30	46
Control Sph-1 Day 30-4	30	53
Control Sph-1 Day 30-5	30	43
Control Sph-1 Day 40-1	40	44		49.4	3.57771
Control Sph-1 Day 40-2	40	54
Control Sph-1 Day 40-3	40	50
Control Sph-1 Day 40-4	40	50
Control Sph-1 Day 40-5	40	49
Control Sph-1 Day 50-1	50	43		40	5.09902
Control Sph-1 Day 50-2	50	35
Control Sph-1 Day 50-3	50	34
Control Sph-1 Day 50-4	50	43
Control Sph-1 Day 50-5	50	45
Control Sph-1 Day 60-1	60	34		29.4	3.91152
Control Sph-1 Day 60-2	60	27
Control Sph-1 Day 60-3	60	24
Control Sph-1 Day 60-4	60	31
Control Sph-1 Day 60-5	60	31

## Sheet: Synf Nicotina
photograph	day	neurons		average	standard deviation
Sph-1 Nicotine Day 10-1	10	68		65.8	4.86826
Sph-1 Nicotine Day 10-2	10	65
Sph-1 Nicotine Day 10-3	10	67
Sph-1 Nicotine Day 10-4	10	58
Sph-1 Nicotine Day 10-5	10	71
Sph-1 Nicotine Day 20-1	20	50		56.2	5.01996
Sph-1 Nicotine Day 20-2	20	52
Sph-1 Nicotine Day 20-3	20	58
Sph-1 Nicotine Day 20-4	20	59
Sph-1 Nicotine Day 20-5	20	62
Sph-1 Nicotine Day 30-1	30	46		47.6	4.219
Sph-1 Nicotine Day 30-2	30	51
Sph-1 Nicotine Day 30-3	30	43
Sph-1 Nicotine Day 30-4	30	53
Sph-1 Nicotine Day 30-5	30	45
Sph-1 Nicotine Day 40-1	40	42		41.4	1.94936
Sph-1 Nicotine Day 40-2	40	44
Sph-1 Nicotine Day 40-3	40	40
Sph-1 Nicotine Day 40-4	40	39
Sph-1 Nicotine Day 40-5	40	42
Sph-1 Nicotine Day 50-1	50	42		45.2	3.27109
Sph-1 Nicotine Day 50-2	50	45
Sph-1 Nicotine Day 50-3	50	42
Sph-1 Nicotine Day 50-4	50	49
Sph-1 Nicotine Day 50-5	50	48
Sph-1 Nicotine Day 60-1	60	40		38.8	4.76445
Sph-1 Nicotine Day 60-2	60	37
Sph-1 Nicotine Day 60-3	60	45
Sph-1 Nicotine Day 60-4	60	40
Sph-1 Nicotine Day 60-5	60	32
